# Supplementary material for: Shedding of nontyphoidal Salmonella by asymptomatic convalescing children under 5 years as a risk factor for invasive disease in Mukuru informal settlement in Nairobi, Kenya
Source: J Clin Microbiol. 2024 Oct 24;62(11):e00750-24. doi: 10.1128/jcm.00750-24 (PMC11559038; doi:10.1128/jcm.00750-24)
Supplement: Table S1 — Serotypes and sequence types of nontyphoidal Salmonella recovered from cases and healthy individuals. [file jcm.00750-24-s0001.xlsx]

## Sheet: Shedding among index cases
Table S1: Serotype and Sequence Type of Nontyphoidal Salmonella from Index cases during acute disease and follow-up
Index case	Period: acute disease/follow-up	Day (D) of Follow-up	Isolate/Sequence ID	Serotype	Sequence Type	No. of SNPs distance between reference and follow-up isolates
Index case 1	Isolate during acute disease (Reference)		028922	Enteritidis	11
	Isolate(s) recovered during follow-up	Follow-up 3 (F3) = Day 7 (D7)	028922_F3	Enteritidis	11	38
Index case 2	Isolate during acute disease (Reference)		038495	Enteritidis	11
	Isolate(s) recovered during follow-up	Follow-up 4 (F4) = Day 14 (D14)	038495_F4	Enteritidis	11	7
Index case 3	Isolate during acute disease (Reference)		048113	Enteritidis	11
	Isolate(s) recovered during follow-up	Follow-up 1 (F1)= Day 0 (D0)	048113_F1	Enteritidis	11	7
		Follow-up 3 (F3)= Day 7 (D7)	048113_F3	Enteritidis	11	9
		Follow-up 5 (F5)= Day 28 (D28)	048113_F5	Enteritidis	11	39
		Follow-up 7 (F7)= Month 3 (m3)	048113_F7	Enteritidis	11	41
Index case 4	Isolate during acute disease (Reference)		038055	Enteritidis	11
	Isolate(s) recovered during follow-up	Follow-up 1 (F1)= Day 0 (D0)	038055_F1	Brandenburg	249	Different serotype
		Follow-up 2 (F2)= Day 3 (D3)	038055_F2	Enteritidis	11	1153
		Follow-up 3 (F3)= Day 7 (D7)	038055_F3	Enteritidis	11	15
		Follow-up 5 (F5)= Day 28 (D28)	038055_F5	Enteritidis	11	6
Index case 5	Isolate during acute disease (Reference)		044043	Enteritidis	11
	Isolate(s) recovered during follow-up	Follow-up 2 (F2)= Day 3 (D3)	044043_F2	Braenderup	22	Different serotype
		Follow-up 3 (F3)= Day 7 (D7)	044043_F3	Typhimurium	19	Different serotype
		Follow-up 4 (F4)= Day 14 (D14)	044043_F4	Enteritidis	11	30
Index case 6	Isolate during acute disease (Reference)		030353	Enteritidis	11
	Isolate(s) recovered during follow-up	Follow-up 1 (F1)= Day 0 (D0)	030353_F1	Enteritidis	11	22
		Follow-up 3 (F3)= Day 7 (D7)	030353_F3	Enteritidis	11	10
Index case 7	Isolate during acute disease (Reference)		044985	Enteritidis	11
	Isolate(s) recovered during follow-up	Follow-up 1 (F1)= Day 0 (D0)	044985_F1	Enteritidis	11	6
		Follow-up 2 (F2)= Day 3 (D3)	044985_F2	Enteritidis	11	6
Index case 8	Isolate during acute disease (Reference)		031456	Enteritidis	11
	Isolate(s) recovered during follow-up	Follow-up 2 (F2)= Day 3 (D3)	031456_F2	Enteritidis	11	9
Index case 9	Isolate during acute disease (Reference)		039026	Typhimurium	19
	Isolate(s) recovered during follow-up	Follow-up 1 (F1)= Day 0 (D0)	039026_F1	Typhimurium	19	13
		Follow-up 2 (F2)= Day 3 (D3)	039026_F2	Enteritidis	11	Different serotype
Index case 10	Isolate during acute disease (Reference)		012831	Typhimurium	19
	Isolate(s) recovered during follow-up	Follow-up 1 (F1)= Day 0 (D0)	012831_F1	Enteritidis	11	Different serotype
		Follow-up 2 (F2)= Day 3 (D3)	012831_F2	Enteritidis	11	Different serotype
Index case 11	Isolate during acute disease (Reference)		013564	Typhimurium	19
	Isolate(s) recovered during follow-up	Follow-up 2 (F2)= Day 3 (D3)	013564_F2	Enteritidis	11	Different serotype
Index case 12	Isolate during acute disease (Reference)		033690	Typhimurium	19
	Isolate(s) recovered during follow-up	Follow-up 1 (F1)= Day 0 (D0)	033690_F1	Typhimurium	19	38
		Follow-up 2 (F2)= Day 3 (D3)	033690_F2	Braenderup	22	Different serotype
		Follow-up 3 (F3)= Day 7 (D7)	033690_F3	Typhimurium	19	20
Index case 13	Isolate during acute disease (Reference)		022201	Typhimurium	19
	Isolate(s) recovered during follow-up	Follow-up 1 (F1)= Day 0 (D0)	022201_F1	Typhimurium	19	16
		Follow-up 2 (F2)= Day 3 (D3)	022201_F2	Typhimurium	19	7
		Follow-up 4 (F4)= Day 14 (D14)	022201_F4	Typhimurium	19	35

## Sheet: Shedding in Healthy Individuals
Serotype and Sequence Type of Nontyphoidal Salmonella from Healthy Individual
Participant	Isolate/Sequence ID	Serotype	Sequence type	Comments
Controls	028922_T5_F1	Typhimurium	19
	048113_T1_F2	Enteritidis	11	Similar serotype and ST to the one recovered from the index case
	048245_T2_F3	Heidelberg	15
	038495_T2_F4	Enteritidis	11	Similar serotype and ST to the one recovered from the index case
	013564_T1_F2	Typhimurium	19	Similar serotype and ST to the one recovered from the index case
Contacts	024289_C3_F1	Enteritidis	11
	038495_C2_F3	Braenderup	22
	030353_C1_F5	Orion	639
